# Supplementary material for: Sensitive Aptamer SERS and RRS Assays for Trace Oxytetracycline Based on the Catalytic Amplification of CuNCs
Source: Nanomaterials (Basel). 2021 Sep 26;11(10):2501. doi: 10.3390/nano11102501 (PMC8541458; doi:10.3390/nano11102501)
Supplement: Supplementary file 1 [file nanomaterials-11-02501-s001.zip]

Archive with 1 entries (1 files):
- nanomaterials-1366347-supplementary.pdf
